# Supplementary material for: Historical ethnopharmacology of the herbalists from Krummhübel in the Sudety Mountains (seventeenth to nineteenth century), Silesia
Source: J Ethnobiol Ethnomed. 2019 May 23;15:24. doi: 10.1186/s13002-019-0298-z (PMC6533749; doi:10.1186/s13002-019-0298-z)
Supplement: Supplementary file 1 — A full dataset of the recorded plant taxa, plant parts and other constituents used, as well as the therapeutic uses. (XLSX 37 kb) [file 13002_2019_298_MOESM1_ESM.xlsx]

## Sheet: Reitzig 1943
Plant taxon	Family or origin	Part	No. of recipe	Name of recipe	Vernacular	Ailment	Ailment_interpretation	Mode	Category
-	ANIMAL	-	1	Sp. Lumbricorum, Regenwurm-Spiritus	Regenwürmer (Gemeine Regenwurm)	-	-	-	-
-	tinctura	-	1	Sp. Lumbricorum, Regenwurm-Spiritus	Sp. Vini	-	-	-	-
-	ANIMAL	-	2	Sp. Cornu Cervi, Hirschhorn-Geist	Hirschhorn	-	-	-	-
-	tinctura	-	3	Mixtura siplex	Oli acris	-	-	-	-
Cinnamomum camphora (L.) J.Presl	Lauraceae	OIL	3	Mixtura siplex	Sp. Camphor	-	-	-	-
-	mineral	-	4	Elixir Proprietatis Paracelsis, Magen Elixir	Pottasche (potash)	verdorbenen Magen	against stomach problems	INT	GAST
-	mineral	-	4	Elixir Proprietatis Paracelsis, Magen Elixir	Pottasche	führet die Unreinigkeiten ab	detoxifies the body	INT	ANTI
-	mineral	-	4	Elixir Proprietatis Paracelsis, Magen Elixir	Pottasche	zem Heilen in ellen Schäden	good for healing of any injuries	EXT	DERM
-	mineral	-	4	Elixir Proprietatis Paracelsis, Magen Elixir	Pottasche (potash)	macht Appetit zum Essen	increases appetite	INT	GAST
Aloë spp.	Asphodelaceae	HERB	4	Elixir Proprietatis Paracelsis, Magen Elixir	Aloe	verdorbenen Magen	against stomach problems	INT	GAST
Aloë spp.	Asphodelaceae	HERB	4	Elixir Proprietatis Paracelsis, Magen Elixir	Aloe	führet die Unreinigkeiten ab	detoxifies the body	INT	ANTI
Aloë spp.	Asphodelaceae	HERB	4	Elixir Proprietatis Paracelsis, Magen Elixir	Aloe	zem Heilen in ellen Schäden	good for healing of any injuries	EXT	DERM
Aloë spp.	Asphodelaceae	HERB	4	Elixir Proprietatis Paracelsis, Magen Elixir	Aloe	macht Appetit zum Essen	increases appetite	INT	GAST
Commiphora spp.	Burseraceae	EXUD	4	Elixir Proprietatis Paracelsis, Magen Elixir	Myrrhen	verdorbenen Magen	against stomach problems	INT	GAST
Commiphora spp.	Burseraceae	EXUD	4	Elixir Proprietatis Paracelsis, Magen Elixir	Myrrhen	führet die Unreinigkeiten ab	detoxifies the body	INT	ANTI
Commiphora spp.	Burseraceae	EXUD	4	Elixir Proprietatis Paracelsis, Magen Elixir	Myrrhen	zem Heilen in ellen Schäden	good for healing of any injuries	EXT	DERM
Commiphora spp.	Burseraceae	EXUD	4	Elixir Proprietatis Paracelsis, Magen Elixir	Myrrhen	macht Appetit zum Essen	increases appetite	INT	GAST
Crocus probably sativus L.	Iridaceae	FLOW	4	Elixir Proprietatis Paracelsis, Magen Elixir	Safran	verdorbenen Magen	against stomach problems	INT	GAST
Crocus probably sativus L.	Iridaceae	FLOW	4	Elixir Proprietatis Paracelsis, Magen Elixir	Safran	führet die Unreinigkeiten ab	detoxifies the body	INT	ANTI
Crocus probably sativus L.	Iridaceae	FLOW	4	Elixir Proprietatis Paracelsis, Magen Elixir	Safran	zem Heilen in ellen Schäden	good for healing of any injuries	EXT	DERM
Crocus probably sativus L.	Iridaceae	FLOW	4	Elixir Proprietatis Paracelsis, Magen Elixir	Safran	macht Appetit zum Essen	increases appetite	INT	GAST
-	elixir	-	5	Elixir Vitrioli Mynsichti	Ess. Carminativae Wedelii	reiniget das Haupt	cleans the head	EXT	DERM
-	elixir	-	5	Elixir Vitrioli Mynsichti	Ess. Pectoralis	reiniget das Haupt	cleans the head	EXT	DERM
-	ANIMAL	-	5	Elixir Vitrioli Mynsichti	Corallorum	reiniget das Haupt	cleans the head	EXT	DERM
-	elixir	-	5	Elixir Vitrioli Mynsichti	roth. Schlagwasser	reiniget das Haupt	cleans the head	EXT	DERM
-	inorganic	-	5	Elixir Vitrioli Mynsichti	Sp. Vitrioli	reiniget das Haupt	cleans the head	EXT	DERM
-	ANIMAL	-	5	Elixir Vitrioli Mynsichti	Corallorum	trocknet die Füsse aus	dries out the feet	EXT	DERM
-	elixir	-	5	Elixir Vitrioli Mynsichti	Ess. Carminativae Wedelii	trocknet die Füsse aus	dries out the feet	EXT	DERM
-	elixir	-	5	Elixir Vitrioli Mynsichti	Ess. Pectoralis	trocknet die Füsse aus	dries out the feet	EXT	DERM
-	elixir	-	5	Elixir Vitrioli Mynsichti	roth. Schlagwasser	trocknet die Füsse aus	dries out the feet	EXT	DERM
-	inorganic	-	5	Elixir Vitrioli Mynsichti	Sp. Vitrioli	trocknet die Füsse aus	dries out the feet	EXT	DERM
-	ANIMAL	-	5	Elixir Vitrioli Mynsichti	Corallorum	macht Appetit	increases appetite	INT	GAST
-	elixir	-	5	Elixir Vitrioli Mynsichti	Ess. Carminativae Wedelii	macht Appetit	increases appetite	INT	GAST
-	elixir	-	5	Elixir Vitrioli Mynsichti	Ess. Pectoralis	macht Appetit	increases appetite	INT	GAST
-	elixir	-	5	Elixir Vitrioli Mynsichti	roth. Schlagwasser	macht Appetit	increases appetite	INT	GAST
-	inorganic	-	5	Elixir Vitrioli Mynsichti	Sp. Vitrioli	macht Appetit	increases appetite	INT	GAST
-	elixir	-	5	Elixir Vitrioli Mynsichti	Ess. Carminativae Wedelii	bewahret vor dem Schlage und der Schweren-Noth	prevents stroke	INT	NERV
-	elixir	-	5	Elixir Vitrioli Mynsichti	Ess. Pectoralis	bewahret vor dem Schlage und der Schweren-Noth	prevents stroke	INT	NERV
-	ANIMAL	-	5	Elixir Vitrioli Mynsichti	Corallorum	bewahret vor dem Schlage und der Schweren-Noth	prevents stroke	INT	NERV
-	elixir	-	5	Elixir Vitrioli Mynsichti	roth. Schlagwasser	bewahret vor dem Schlage und der Schweren-Noth	prevents stroke	INT	NERV
-	inorganic	-	5	Elixir Vitrioli Mynsichti	Sp. Vitrioli	bewahret vor dem Schlage und der Schweren-Noth	prevents stroke	INT	NERV
-	ANIMAL	-	5	Elixir Vitrioli Mynsichti	Corallorum	verwahret den ganzen Leib vol allen Schmerzen	protects the whole body from all pain	INT	NERV
-	elixir	-	5	Elixir Vitrioli Mynsichti	Ess. Carminativae Wedelii	verwahret den ganzen Leib vol allen Schmerzen	protects the whole body from all pain	INT	NERV
-	elixir	-	5	Elixir Vitrioli Mynsichti	Ess. Pectoralis	verwahret den ganzen Leib vol allen Schmerzen	protects the whole body from all pain	INT	NERV
-	elixir	-	5	Elixir Vitrioli Mynsichti	roth. Schlagwasser	verwahret den ganzen Leib vol allen Schmerzen	protects the whole body from all pain	INT	NERV
-	inorganic	-	5	Elixir Vitrioli Mynsichti	Sp. Vitrioli	verwahret den ganzen Leib vol allen Schmerzen	protects the whole body from all pain	INT	NERV
-	ANIMAL	-	5	Elixir Vitrioli Mynsichti	Corallorum	stärket Magen und Eingeweide	strengthens stomach and intestines	INT	GAST
-	elixir	-	5	Elixir Vitrioli Mynsichti	Ess. Carminativae Wedelii	stärket Magen und Eingeweide	strengthens stomach and intestines	INT	GAST
-	elixir	-	5	Elixir Vitrioli Mynsichti	Ess. Pectoralis	stärket Magen und Eingeweide	strengthens stomach and intestines	INT	GAST
-	elixir	-	5	Elixir Vitrioli Mynsichti	roth. Schlagwasser	stärket Magen und Eingeweide	strengthens stomach and intestines	INT	GAST
-	inorganic	-	5	Elixir Vitrioli Mynsichti	Sp. Vitrioli	stärket Magen und Eingeweide	strengthens stomach and intestines	INT	GAST
-	ANIMAL	-	6	Elixir Uterini Crolly	Castor od. Bibergeil	allen Mutterkrankenheiten	postpartum discomfort	INT	NERV
-	ANIMAL	-	6	Elixir Uterini Crolly	Castor od. Bibergeil	allen Mutterkrankenheiten	postpartum discomfort	INT	GYN
?	?	EXUD	6	Elixir Uterini Crolly	Oleum Succini	allen Mutterkrankenheiten	postpartum discomfort	INT	NERV
?	?	EXUD	6	Elixir Uterini Crolly	Oleum Succini	allen Mutterkrankenheiten	postpartum discomfort	INT	GYN
Artemisia vulgaris L.	Asteraceae	HERB	6	Elixir Uterini Crolly	Artemisiae oder Beyfuss	allen Mutterkrankenheiten	postpartum discomfort	INT	NERV
Artemisia vulgaris L.	Asteraceae	HERB	6	Elixir Uterini Crolly	Artemisiae oder Beyfuss	allen Mutterkrankenheiten	postpartum discomfort	INT	GYN
Crocus probably sativus L.	Iridaceae	FLOW	6	Elixir Uterini Crolly	Safran	allen Mutterkrankenheiten	postpartum discomfort	INT	GYN
Crocus probably sativus L.	Iridaceae	FLOW	6	Elixir Uterini Crolly	Safran	allen Mutterkrankenheiten	postpartum discomfort	INT	NERV
Pimpinella anisum L.	Apiaceae	OIL	6	Elixir Uterini Crolly	Oleum anisi	allen Mutterkrankenheiten	postpartum discomfort	INT	GYN
Pimpinella anisum L.	Apiaceae	OIL	6	Elixir Uterini Crolly	Oleum anisi	allen Mutterkrankenheiten	postpartum discomfort	INT	NERV
Pterocarpus santalinus L. fil.	Fabaceae	HERB	6	Elixir Uterini Crolly	rothen Sandel	allen Mutterkrankenheiten	postpartum discomfort	INT	GYN
Pterocarpus santalinus L. fil.	Fabaceae	HERB	6	Elixir Uterini Crolly	rothen Sandel	allen Mutterkrankenheiten	postpartum discomfort	INT	NERV
-	inorganic	-	7	Elixir anti Scorbutic: Elixir vor den Scharbock	Sp. Nitri dulcis	vor den Scharbock	against scurvy	INT	MUSK
-	mineral	-	7	Elixir anti Scorbutic: Elixir vor den Scharbock	Pottasche	vor den Scharbock	against scurvy	INT	MUSK
Aloë spp.	Asphodelaceae	HERB	7	Elixir anti Scorbutic: Elixir vor den Scharbock	Aloe	vor den Scharbock	against scurvy	INT	MUSK
Cochlearia officinalis L.	Brassicaceae	HERB	7	Elixir anti Scorbutic: Elixir vor den Scharbock	Sp. Cochlear	vor den Scharbock	against scurvy	INT	MUSK
Commiphora spp.	Burseraceae	EXUD	7	Elixir anti Scorbutic: Elixir vor den Scharbock	Myrrhen	vor den Scharbock	against scurvy	INT	MUSK
Crocus probably sativus L.	Iridaceae	FLOW	7	Elixir anti Scorbutic: Elixir vor den Scharbock	Safran	vor den Scharbock	against scurvy	INT	MUSK
Nasturtium officinale R.Br.	Brassicaceae	HERB	8	Spirit. Cochlear: Löffel-Kraut-Geist	Brunnenkresse	Blutreinigung	blood purification	INT	CARD
Nasturtium officinale R.Br.	Brassicaceae	HERB	8	Spirit. Cochlear: Löffel-Kraut-Geist	Brunnenkresse	treibt den Schweiss	diaphoretic	INT	DIAPH
Nasturtium officinale R.Br.	Brassicaceae	HERB	8	Spirit. Cochlear: Löffel-Kraut-Geist	Brunnenkresse	widersteht der Fäule	prevents ulcers	INT	DERM
Nasturtium officinale R.Br.	Brassicaceae	HERB	8	Spirit. Cochlear: Löffel-Kraut-Geist	Brunnenkresse	widersteht dem Scharbock	prevents scurvy	INT	MUSK
Guaiacum officinale L.	Zygophyllaceae	WOOD	9	Sp. Sassafras. Franzosen-Holz-Geist	Franzosen-Holz	reiniget das Geblüth	blood purification	INT	CARD
Guaiacum officinale L.	Zygophyllaceae	WOOD	9	Sp. Sassafras. Franzosen-Holz-Geist	Franzosen-Holz	treibt Schweiss	diaphoretic	INT	DIAPH
Guaiacum officinale L.	Zygophyllaceae	WOOD	9	Sp. Sassafras. Franzosen-Holz-Geist	Franzosen-Holz	treibt Harn	diuretic	INT	URO
Guaiacum officinale L.	Zygophyllaceae	WOOD	9	Sp. Sassafras. Franzosen-Holz-Geist	Franzosen-Holz	Wassersucht	oedema	INT	CARD
Guaiacum officinale L.	Zygophyllaceae	WOOD	9	Sp. Sassafras. Franzosen-Holz-Geist	Franzosen-Holz	Gliederreissen	rheumatism	INT	MUSK
Guaiacum officinale L.	Zygophyllaceae	WOOD	9	Sp. Sassafras. Franzosen-Holz-Geist	Franzosen-Holz	Krätze	scabies	EXT	DERM
Guaiacum officinale L.	Zygophyllaceae	WOOD	9	Sp. Sassafras. Franzosen-Holz-Geist	Franzosen-Holz	Franzosen	syphilis	INT	ANDR
Guaiacum officinale L.	Zygophyllaceae	WOOD	9	Sp. Sassafras. Franzosen-Holz-Geist	Franzosen-Holz	Franzosen	syphilis	INT	GYN
-	ANIMAL	-	10	Sp. Lumbricorum, Regenwürmer-Geist	Regenwürmer (Gemeine Regenwurm)	gegen Krampf	against cramp (skurcz)	EXT	MUSK
-	ANIMAL	-	10	Sp. Lumbricorum, Regenwürmer-Geist	Regenwürmer (Gemeine Regenwurm)	gegen Gebrechen der Nerven	against nerve ailments	EXT	NERV
-	ANIMAL	-	10	Sp. Lumbricorum, Regenwürmer-Geist	Regenwürmer (Gemeine Regenwurm)	gegen die Schlagflüss gerühmet	against stroke	INT	NERV
-	ANIMAL	-	10	Sp. Lumbricorum, Regenwürmer-Geist	Regenwürmer (Gemeine Regenwurm)	gegen die Schmerzlaufende Gicht	against the painful gout	EXT	MUSK
-	ANIMAL	-	10	Sp. Lumbricorum, Regenwürmer-Geist	Regenwürmer (Gemeine Regenwurm)	hat eine Schmerzstillende Kraft	antiphlogistic	INT	FEV
-	ANIMAL	-	10	Sp. Lumbricorum, Regenwürmer-Geist	Regenwürmer (Gemeine Regenwurm)	treibt Schweiss	diaphoretic	INT	DIAPH
-	ANIMAL	-	10	Sp. Lumbricorum, Regenwürmer-Geist	Regenwürmer (Gemeine Regenwurm)	treibt Harn	diuretic	INT	URO
-	ANIMAL	-	10	Sp. Lumbricorum, Regenwürmer-Geist	Regenwürmer (Gemeine Regenwurm)	Reissen in Gliedern	rheumatism	EXT	MUSK
-	ANIMAL	-	11	Sp. Viperarum, Natterngräten-Geist	Natterngräten	vor toller Hunde und giftiger Thiere Biss	against bites of mad dogs and poisonous animals	INT	ANTI
-	ANIMAL	-	11	Sp. Viperarum, Natterngräten-Geist	Natterngräten	vor toller Hunde und giftiger Thiere Biss	against bites of mad dogs and poisonous animals	EXT	ANTI
-	ANIMAL	-	11	Sp. Viperarum, Natterngräten-Geist	Natterngräten	hitzigen Fiebern	high fevers	INT	FEV
-	ANIMAL	-	11	Sp. Viperarum, Natterngräten-Geist	Natterngräten	hitzigen Fiebern	high fevers	EXT	FEV
Carlina acaulis L.	Asteraceae	SUBT	12	Allgem. Bezoar. Tinct. - Nach Krummhübler Art.	Eberwurzel	-	-	-	-
Cinnamomum camphora (L.) J.Presl	Lauraceae	OIL	12	Allgem. Bezoar. Tinct. - Nach Krummhübler Art.	Campfer	-	-	-	-
Dorstenia contrajerva L.	Moraceae	SUBT	12	Allgem. Bezoar. Tinct. - Nach Krummhübler Art.	Ra. Bezoardica alba	-	-	-	-
Petasites sp.	Asteraceae	SUBT	12	Allgem. Bezoar. Tinct. - Nach Krummhübler Art.	Pestilenzwurzel	-	-	-	-
Peucedanum ostruthium (L.) W.D.J.Koch	Apiaceae	SUBT	12	Allgem. Bezoar. Tinct. - Nach Krummhübler Art.	Meisterwurzel	-	-	-	-
Persicaria bistorta (L.) Samp. = Polygonum bistorta L.	Polygonaceae	SUBT	12	Allgem. Bezoar. Tinct. - Nach Krummhübler Art.	Otterwurzel	-	-	-	-
-	inorganic	-	13	Mixtura siplex	Sp. Nitri	-	-	-	-
-	inorganic	-	13	Mixtura siplex	Sp. Tartari	-	-	-	-
-	ANIMAL	-	14	Tinctura Castori, Bibergeil-Tinctur	Bibergeil	allen Mutterbeschwerungen	postpartum discomfort	INT	NERV
-	ANIMAL	-	14	Tinctura Castori, Bibergeil-Tinctur	Bibergeil	allen Mutterbeschwerungen	postpartum discomfort	INT	GYN
Pterocarpus santalinus L. fil.	Fabaceae	HERB	14	Tinctura Castori, Bibergeil-Tinctur	rothen Sandel	allen Mutterbeschwerungen	postpartum discomfort	INT	GYN
Pterocarpus santalinus L. fil.	Fabaceae	HERB	14	Tinctura Castori, Bibergeil-Tinctur	rothen Sandel	allen Mutterbeschwerungen	postpartum discomfort	INT	NERV
Ferula assa-foetida L.	Apiaceae	-	15	Ess. Asha foetida, Teufelsdreck-Essentz	Gummi asha foetida	-	-	EXT	-
Ferula assa-foetida L.	Apiaceae	EXUD	15	Ess. Asha foetida, Teufelsdreck-Essentz	Gummi asha foetida	dienet vor Milz	spleen	INT	CARD
Ferula assa-foetida L.	Apiaceae	EXUD	15	Ess. Asha foetida, Teufelsdreck-Essentz	Gummi asha foetida	dienet vor Mutter	uterus	INT	GYN
-	ANIMAL	-	16	Ess. Castor, Bibergeil-Essentz	Bibergeil	stillet die Mutterbeschwerung und das böse Wesen	calms down postpartum discomfort including depression	INT	NERV
-	ANIMAL	-	16	Ess. Castor, Bibergeil-Essentz	Bibergeil	stillet die Mutterbeschwerung und das böse Wesen	calms down postpartum discomfort including depression	INT	GYN
-	ANIMAL	-	16	Ess. Castor, Bibergeil-Essentz	Bibergeil	curiret den Schlag	heals stroke	INT	NERV
-	inorganic	-	17	Schwarzenberger Gnad und Lebens-Balsam	Bals. Sulphur	viele Tugenden beygelegt werden	it has many advantages	-	-
?	organic	-	17	Schwarzenberger Gnad und Lebens-Balsam	Oleum Petrae	viele Tugenden beygelegt werden	it has many advantages	-	-
?	?	EXUD	17	Schwarzenberger Gnad und Lebens-Balsam	Oleum Ther[eb]inth.	viele Tugenden beygelegt werden	it has many advantages	-	-
?	?	EXUD	17	Schwarzenberger Gnad und Lebens-Balsam	Ol. Succini	viele Tugenden beygelegt werden	it has many advantages	-	-
Juniperus spp.	Cupressaceae	EXUD	17	Schwarzenberger Gnad und Lebens-Balsam	Oleum Juniperi	viele Tugenden beygelegt werden	it has many advantages	-	-
?	?	EXUD	18	Engl. Balsam	Venetian Therebinth.	-	-	-	-
Angelica spp.	Apiaceae	HERB	18	Engl. Balsam	Angelica	-	-	-	-
Cinnamomum verum J.Presl	Lauraceae	BARK	18	Engl. Balsam	Zimmet (Zimt)	-	-	-	-
Citrus limon (L.) Osbeck	Rutaceae	FRU	18	Engl. Balsam	Citronschaal	-	-	-	-
Citrus spp.	Rutaceae	FRU	18	Engl. Balsam	Pomeranzenschaal	-	-	-	-
Elettaria cardamomum (L.) Maton	Zingiberaceae	HERB	18	Engl. Balsam	Cardemome	-	-	-	-
Foeniculum vulgare Mill.	Apiaceae	HERB	18	Engl. Balsam	Fenchel	-	-	-	-
Indigofera spp.	Fabaceae	HERB	18	Engl. Balsam	Balsam Indigo	-	-	-	-
Inula helenium L.	Asteraceae	HERB	18	Engl. Balsam	Alant	-	-	-	-
Juniperus spp.	Cupressaceae	HERB	18	Engl. Balsam	Wacholder	-	-	-	-
Laurus nobilis L.	Lauraceae	HERB	18	Engl. Balsam	Loorbeer	-	-	-	-
Lavandula spp.	Lamiaceae	HERB	18	Engl. Balsam	Lavendel	-	-	-	-
Melissa officinalis L.	Lamiaceae	HERB	18	Engl. Balsam	Melisse	-	-	-	-
Mentha aquatica L. var. crispa (L.) Benth.	Lamiaceae	HERB	18	Engl. Balsam	Krausemünze	-	-	-	-
Myristica fragrans Houtt.	Myristicaceae	FLOW	18	Engl. Balsam	Muscat-Blüthen	-	-	-	-
Pimpinella anisum L.	Apiaceae	HERB	18	Engl. Balsam	Anis	-	-	-	-
Rosmarinus officinalis L.	Lamiaceae	FLOW	18	Engl. Balsam	Rosmarin-Blüthen	-	-	-	-
Syzygium aromaticum (L.) Merr. & L.M.Perry	Myrtaceae	HERB	18	Engl. Balsam	Nelcken	-	-	-	-
-	mineral	-	19	Ol. Phylosophorum seu Laterinum, Ziegel-Oel	neue Ziegel in Feuer recht glühend	erweichet und hat in harten Geschwulsten vortrefflichen Nutzen	softens and has excellent benefits in hard tumours	EXT	DERM
Linum usitatissimum L.	Linaceae	OIL	19	Ol. Phylosophorum seu Laterinum, Ziegel-Oel	Oleum Lini od. Leinöl	erweichet und hat in harten Geschwulsten vortrefflichen Nutzen	softens and has excellent benefits in hard tumours	EXT	DERM
Copaifera officinalis L.	Fabaceae	EXUD	20	Balsamus Copeive	Copeive	gegen den Tripper	against gonorrhoea	INT	GYN
Copaifera officinalis L.	Fabaceae	EXUD	20	Balsamus Copeive	Copeive	gegen den Tripper	against gonorrhoea	INT	ANDR
Copaifera officinalis L.	Fabaceae	EXUD	20	Balsamus Copeive	Copeive	gegen Saamenfluss	against nocturnal emission	INT	ANDR
Copaifera officinalis L.	Fabaceae	EXUD	20	Balsamus Copeive	Copeive	gegen die Franzosen gerühmet	against syphilis	INT	ANDR
Copaifera officinalis L.	Fabaceae	EXUD	20	Balsamus Copeive	Copeive	gegen die Franzosen gerühmet	against syphilis	INT	GYN
Copaifera officinalis L.	Fabaceae	EXUD	20	Balsamus Copeive	Copeive	gegen brennenden Harn	dysuria or painful urination	INT	URO
Copaifera officinalis L.	Fabaceae	EXUD	20	Balsamus Copeive	Copeive	in allen äusserlichen und innerlichen Verwundungen	in all external and internal wounds	EXT	DERM
Copaifera officinalis L.	Fabaceae	EXUD	20	Balsamus Copeive	Copeive	in allen äusserlichen und innerlichen Verwundungen	in all external and internal wounds	INT	OTH
Copaifera officinalis L.	Fabaceae	EXUD	20	Balsamus Copeive	Copeive	Steinschmerzen	lithiasis	INT	GAST
Copaifera officinalis L.	Fabaceae	EXUD	20	Balsamus Copeive	Copeive	Steinschmerzen	lithiasis	INT	URO
Copaifera officinalis L.	Fabaceae	EXUD	20	Balsamus Copeive	Copeive	Lungensucht	tuberculosis	INT	RESP
Myroxylon balsamum (L.) Harms	Fabaceae	EXUD	21	Balsam Opo	-	vor langwieriges Keuchen	against protracted wheezing	INT	RESP
Myroxylon balsamum (L.) Harms	Fabaceae	EXUD	21	Balsam Opo	-	heilet frische Wunden	heals fresh wounds	EXT	DERM
Myroxylon balsamum (L.) Harms	Fabaceae	EXUD	21	Balsam Opo	-	dient zur Schwind- und Lungensucht	tuberculosis	INT	RESP
Citrus limon (L.) Osbeck	Rutaceae	FRU	22	Kayserl. und Königl. Lebens-Pulver	Zitronenschaalen	-	-	-	-
Drimys winteri J.R. Forst. & G. Forst.	Winteraceae	HERB	22	Kayserl. und Königl. Lebens-Pulver	weiss Zimmet	-	-	-	-
Foeniculum vulgare Mill.	Apiaceae	HERB	22	Kayserl. und Königl. Lebens-Pulver	Fenchel	-	-	-	-
Glycyrrhiza glabra L.	Fabaceae	HERB	22	Kayserl. und Königl. Lebens-Pulver	Süssholz	-	-	-	-
Inula helenium L.	Asteraceae	HERB	22	Kayserl. und Königl. Lebens-Pulver	Alant	-	-	-	-
Pimpinella anisum L.	Apiaceae	HERB	22	Kayserl. und Königl. Lebens-Pulver	Anis	-	-	-	-
Coriandrum sativum L.	Apiaceae	HERB	23	Fein Schwarzenberger Haupt-Pulver	Coriander	-	-	-	-
Foeniculum vulgare Mill.	Apiaceae	HERB	23	Fein Schwarzenberger Haupt-Pulver	Fenchel	-	-	-	-
Helleborus niger L.	Ranunculaceae	HERB	23	Fein Schwarzenberger Haupt-Pulver	Niesewurzel	-	-	-	-
Lavandula spp.	Lamiaceae	HERB	23	Fein Schwarzenberger Haupt-Pulver	Lavendel	-	-	-	-
Origanum majorana L.	Lamiaceae	HERB	23	Fein Schwarzenberger Haupt-Pulver	Majoran	-	-	-	-
Pimpinella anisum L.	Apiaceae	HERB	23	Fein Schwarzenberger Haupt-Pulver	Anis	-	-	-	-
Pulicaria vulgaris Gaertn.	Asteraceae	HERB	23	Fein Schwarzenberger Haupt-Pulver	Cristinelkraut	-	-	-	-
-	FUNGUS	-	24	Wurm-Pulver	Lerchenschwamm	Wurm	anthelmintic	INT	PARA
-	ANIMAL	-	24	Wurm-Pulver	roth und weisse Korallen	Wurm	anthelmintic	INT	PARA
Aloë spp.	Asphodelaceae	HERB	24	Wurm-Pulver	Aloes	Wurm	anthelmintic	INT	PARA
Curcuma zedoaria (Christm.) Roscoe	Zingiberaceae	SEED	24	Wurm-Pulver	Zittwersaamen	Wurm	anthelmintic	INT	PARA
Dictamnus albus L.	Rutaceae	HERB	24	Wurm-Pulver	weiss Diptam W.	Wurm	anthelmintic	INT	PARA
Senna spp.	Fabaceae	LEAF	24	Wurm-Pulver	Sennes-Blätter	Wurm	anthelmintic	INT	PARA
Viola spp.	Violaceae	SUBT	24	Wurm-Pulver	Viol. Wurzel	Wurm	anthelmintic	INT	PARA
-	mineral	-	25	Zahn-Pulver	Bimstein	benimmt Scharbock	against scurvy	EXT	MUSK
-	mineral	-	25	Zahn-Pulver	gebrannt Alaun	benimmt Scharbock	against scurvy	EXT	MUSK
-	mineral	-	25	Zahn-Pulver	Bimstein	benimmt Mundfäule	against stomatitis	EXT	ORAL
-	mineral	-	25	Zahn-Pulver	gebrannt Alaun	benimmt Mundfäule	against stomatitis	EXT	ORAL
-	mineral	-	25	Zahn-Pulver	Bimstein	schwarze Zähne werden weiß	black teeth turn white	EXT	ORAL
-	mineral	-	25	Zahn-Pulver	gebrannt Alaun	schwarze Zähne werden weiß	black teeth turn white	EXT	ORAL
-	mineral	-	25	Zahn-Pulver	Bimstein	macht wackelnde Zähne feste	makes wobbly teeth firm	EXT	ORAL
-	mineral	-	25	Zahn-Pulver	gebrannt Alaun	macht wackelnde Zähne feste	makes wobbly teeth firm	EXT	ORAL
Anacyclus pyrethrum (L.) Lag. = Anacyclus officinarum Hayne	Asteraceae	SUBT	25	Zahn-Pulver	Bertran Wurzel	benimmt Scharbock	against scurvy	EXT	MUSK
Anacyclus pyrethrum (L.) Lag. = Anacyclus officinarum Hayne	Asteraceae	SUBT	25	Zahn-Pulver	Bertran Wurzel	benimmt Mundfäule	against stomatitis	EXT	ORAL
Anacyclus pyrethrum (L.) Lag. = Anacyclus officinarum Hayne	Asteraceae	SUBT	25	Zahn-Pulver	Bertran Wurzel	schwarze Zähne werden weiß	black teeth turn white	EXT	ORAL
Anacyclus pyrethrum (L.) Lag. = Anacyclus officinarum Hayne	Asteraceae	SUBT	25	Zahn-Pulver	Bertran Wurzel	macht wackelnde Zähne feste	makes wobbly teeth firm	EXT	ORAL
Myristica fragrans Houtt.	Myristicaceae	FLOW	25	Zahn-Pulver	Muscat-Blüthen	benimmt Scharbock	against scurvy	EXT	MUSK
Myristica fragrans Houtt.	Myristicaceae	FLOW	25	Zahn-Pulver	Muscat-Blüthen	benimmt Mundfäule	against stomatitis	EXT	ORAL
Myristica fragrans Houtt.	Myristicaceae	FLOW	25	Zahn-Pulver	Muscat-Blüthen	schwarze Zähne werden weiß	black teeth turn white	EXT	ORAL
Myristica fragrans Houtt.	Myristicaceae	FLOW	25	Zahn-Pulver	Muscat-Blüthen	macht wackelnde Zähne feste	makes wobbly teeth firm	EXT	ORAL
Nasturtium officinale R.Br.	Brassicaceae	HERB	25	Zahn-Pulver	Brunnenkresse	benimmt Scharbock	against scurvy	EXT	MUSK
Nasturtium officinale R.Br.	Brassicaceae	HERB	25	Zahn-Pulver	Brunnenkresse	benimmt Mundfäule	against stomatitis	EXT	ORAL
Nasturtium officinale R.Br.	Brassicaceae	HERB	25	Zahn-Pulver	Brunnenkresse	schwarze Zähne werden weiß	black teeth turn white	EXT	ORAL
Nasturtium officinale R.Br.	Brassicaceae	HERB	25	Zahn-Pulver	Brunnenkresse	macht wackelnde Zähne feste	makes wobbly teeth firm	EXT	ORAL
Syzygium aromaticum (L.) Merr. & L.M.Perry	Myrtaceae	HERB	25	Zahn-Pulver	Nelcken	benimmt Scharbock	against scurvy	EXT	MUSK
Syzygium aromaticum (L.) Merr. & L.M.Perry	Myrtaceae	HERB	25	Zahn-Pulver	Nelcken	benimmt Mundfäule	against stomatitis	EXT	ORAL
Syzygium aromaticum (L.) Merr. & L.M.Perry	Myrtaceae	HERB	25	Zahn-Pulver	Nelcken	schwarze Zähne werden weiß	black teeth turn white	EXT	ORAL
Syzygium aromaticum (L.) Merr. & L.M.Perry	Myrtaceae	HERB	25	Zahn-Pulver	Nelcken	macht wackelnde Zähne feste	makes wobbly teeth firm	EXT	ORAL
-	ANIMAL	-	26	Recept von einem besonderen Elixir	Biebergeil	in Pest	against plague	INT	NERV
-	ANIMAL	-	26	Recept von einem besonderen Elixir	Biebergeil	in Pest	against plague	INT	RESP
-	FUNGUS	-	26	Recept von einem besonderen Elixir	Lerchenschwamm	in Pest	against plague	INT	NERV
-	mineral	-	26	Recept von einem besonderen Elixir	Terra Sigill	in Pest	against plague	INT	NERV
-	mineral	-	26	Recept von einem besonderen Elixir	Potaschen (potash)	in Pest	against plague	INT	NERV
-	FUNGUS	-	26	Recept von einem besonderen Elixir	Lerchenschwamm	in Pest	against plague	INT	RESP
-	mineral	-	26	Recept von einem besonderen Elixir	Terra Sigill	in Pest	against plague	INT	RESP
-	mineral	-	26	Recept von einem besonderen Elixir	Potaschen (potash)	in Pest	against plague	INT	RESP
-	ANIMAL	-	26	Recept von einem besonderen Elixir	Biebergeil	herrl. Magen-Essenz	against stomach problems	INT	GAST
-	FUNGUS	-	26	Recept von einem besonderen Elixir	Lerchenschwamm	herrl. Magen-Essenz	against stomach problems	INT	GAST
-	mineral	-	26	Recept von einem besonderen Elixir	Terra Sigill	herrl. Magen-Essenz	against stomach problems	INT	GAST
-	mineral	-	26	Recept von einem besonderen Elixir	Potaschen (potash)	herrl. Magen-Essenz	against stomach problems	INT	GAST
-	ANIMAL	-	26	Recept von einem besonderen Elixir	Biebergeil	Praeservativ vor alle Gifte	protection against all poisons	INT	ANTI
-	FUNGUS	-	26	Recept von einem besonderen Elixir	Lerchenschwamm	Praeservativ vor alle Gifte	protection against all poisons	INT	ANTI
-	mineral	-	26	Recept von einem besonderen Elixir	Terra Sigill	Praeservativ vor alle Gifte	protection against all poisons	INT	ANTI
-	mineral	-	26	Recept von einem besonderen Elixir	Potaschen (potash)	Praeservativ vor alle Gifte	protection against all poisons	INT	ANTI
?	?	?	26	Recept von einem besonderen Elixir	Theriac [as antidote to poisons, especially on viper venom]	in Pest	against plague	INT	NERV
?	?	?	26	Recept von einem besonderen Elixir	Theriac [as antidote to poisons, especially on viper venom]	in Pest	against plague	INT	RESP
?	?	?	26	Recept von einem besonderen Elixir	Theriac [as antidote to poisons, especially on viper venom]	herrl. Magen-Essenz	against stomach problems	INT	GAST
?	?	?	26	Recept von einem besonderen Elixir	Theriac [as antidote to poisons, especially on viper venom]	Praeservativ vor alle Gifte	protection against all poisons	INT	ANTI
Aloë spp.	Asphodelaceae	HERB	26	Recept von einem besonderen Elixir	Aloe	in Pest	against plague	INT	NERV
Aloë spp.	Asphodelaceae	HERB	26	Recept von einem besonderen Elixir	Aloe	in Pest	against plague	INT	RESP
Aloë spp.	Asphodelaceae	HERB	26	Recept von einem besonderen Elixir	Aloe	herrl. Magen-Essenz	against stomach problems	INT	GAST
Aloë spp.	Asphodelaceae	HERB	26	Recept von einem besonderen Elixir	Aloe	Praeservativ vor alle Gifte	protection against all poisons	INT	ANTI
Angelica spp.	Apiaceae	HERB	26	Recept von einem besonderen Elixir	Angelica	in Pest	against plague	INT	NERV
Angelica spp.	Apiaceae	HERB	26	Recept von einem besonderen Elixir	Angelica	in Pest	against plague	INT	RESP
Angelica spp.	Apiaceae	HERB	26	Recept von einem besonderen Elixir	Angelica	herrl. Magen-Essenz	against stomach problems	INT	GAST
Angelica spp.	Apiaceae	HERB	26	Recept von einem besonderen Elixir	Angelica	Praeservativ vor alle Gifte	protection against all poisons	INT	ANTI
Cinnamomum camphora (L.) J.Presl	Lauraceae	OIL	26	Recept von einem besonderen Elixir	Campher	in Pest	against plague	INT	NERV
Cinnamomum camphora (L.) J.Presl	Lauraceae	OIL	26	Recept von einem besonderen Elixir	Campher	in Pest	against plague	INT	RESP
Cinnamomum camphora (L.) J.Presl	Lauraceae	OIL	26	Recept von einem besonderen Elixir	Campher	herrl. Magen-Essenz	against stomach problems	INT	GAST
Cinnamomum camphora (L.) J.Presl	Lauraceae	OIL	26	Recept von einem besonderen Elixir	Campher	Praeservativ vor alle Gifte	protection against all poisons	INT	ANTI
Commiphora spp.	Burseraceae	EXUD	26	Recept von einem besonderen Elixir	Myrrhen	in Pest	against plague	INT	NERV
Commiphora spp.	Burseraceae	EXUD	26	Recept von einem besonderen Elixir	Myrrhen	in Pest	against plague	INT	RESP
Commiphora spp.	Burseraceae	EXUD	26	Recept von einem besonderen Elixir	Myrrhen	herrl. Magen-Essenz	against stomach problems	INT	GAST
Commiphora spp.	Burseraceae	EXUD	26	Recept von einem besonderen Elixir	Myrrhen	Praeservativ vor alle Gifte	protection against all poisons	INT	ANTI
Curcuma zedoaria (Christm.) Roscoe	Zingiberaceae	SUBT	26	Recept von einem besonderen Elixir	Zittwer	in Pest	against plague	INT	NERV
Curcuma zedoaria (Christm.) Roscoe	Zingiberaceae	SUBT	26	Recept von einem besonderen Elixir	Zittwer	in Pest	against plague	INT	RESP
Curcuma zedoaria (Christm.) Roscoe	Zingiberaceae	SUBT	26	Recept von einem besonderen Elixir	Zittwer	herrl. Magen-Essenz	against stomach problems	INT	GAST
Curcuma zedoaria (Christm.) Roscoe	Zingiberaceae	SUBT	26	Recept von einem besonderen Elixir	Zittwer	Praeservativ vor alle Gifte	protection against all poisons	INT	ANTI
Dictamnus albus L.	Rutaceae	HERB	26	Recept von einem besonderen Elixir	Weiss Diptam	in Pest	against plague	INT	RESP
Dictamnus albus L.	Rutaceae	HERB	26	Recept von einem besonderen Elixir	Weiss Diptam	in Pest	against plague	INT	NERV
Dictamnus albus L.	Rutaceae	HERB	26	Recept von einem besonderen Elixir	Weiss Diptam	herrl. Magen-Essenz	against stomach problems	INT	GAST
Dictamnus albus L.	Rutaceae	HERB	26	Recept von einem besonderen Elixir	Weiss Diptam	Praeservativ vor alle Gifte	protection against all poisons	INT	ANTI
Gentiana spp.	Gentianaceae	HERB	26	Recept von einem besonderen Elixir	Entian	in Pest	against plague	INT	NERV
Gentiana spp.	Gentianaceae	HERB	26	Recept von einem besonderen Elixir	Entian	in Pest	against plague	INT	RESP
Gentiana spp.	Gentianaceae	HERB	26	Recept von einem besonderen Elixir	Entian	herrl. Magen-Essenz	against stomach problems	INT	GAST
Gentiana spp.	Gentianaceae	HERB	26	Recept von einem besonderen Elixir	Entian	Praeservativ vor alle Gifte	protection against all poisons	INT	ANTI
Potentilla erecta (L.) Räusch.	Rosaceae	SUBT	26	Recept von einem besonderen Elixir	Tormentille	in Pest	against plague	INT	NERV
Potentilla erecta (L.) Räusch.	Rosaceae	SUBT	26	Recept von einem besonderen Elixir	Tormentille	in Pest	against plague	INT	RESP
Potentilla erecta (L.) Räusch.	Rosaceae	SUBT	26	Recept von einem besonderen Elixir	Tormentille	herrl. Magen-Essenz	against stomach problems	INT	GAST
Potentilla erecta (L.) Räusch.	Rosaceae	SUBT	26	Recept von einem besonderen Elixir	Tormentille	Praeservativ vor alle Gifte	protection against all poisons	INT	ANTI
Rheum rhabarbarum L.	Polygonaceae	HERB	26	Recept von einem besonderen Elixir	Rhabarbara	in Pest	against plague	INT	NERV
Rheum rhabarbarum L.	Polygonaceae	HERB	26	Recept von einem besonderen Elixir	Rhabarbara	in Pest	against plague	INT	RESP
Rheum rhabarbarum L.	Polygonaceae	HERB	26	Recept von einem besonderen Elixir	Rhabarbara	herrl. Magen-Essenz	against stomach problems	INT	GAST
Rheum rhabarbarum L.	Polygonaceae	HERB	26	Recept von einem besonderen Elixir	Rhabarbara	Praeservativ vor alle Gifte	protection against all poisons	INT	ANTI
-	mineral	-	27	Krampf-Pulver	Arcanum duplicatum	Krampf	antispasmodic	INT	MUSK
-	mineral	-	27	Krampf-Pulver	Antimon daphoreticum	Krampf	antispasmodic	INT	MUSK
-	mineral	-	27	Krampf-Pulver	Tartarus vitriolatus	Krampf	antispasmodic	INT	MUSK
-	mineral	-	27	Krampf-Pulver	Cinabar antimon	Krampf	antispasmodic	INT	MUSK
Cinnamomum camphora (L.) J.Presl	Lauraceae	OIL	28	Theriac oder Mithridat	Campher	Theriac [as antidote to poisons, especially on viper venom]	antidote	INT	ANTI
Juniperus spp.	Cupressaceae	EXUD	28	Theriac oder Mithridat	Jochandel-Saft	Theriac [as antidote to poisons, especially on viper venom]	antidote	INT	ANTI
Laurus nobilis L.	Lauraceae	HERB	28	Theriac oder Mithridat	Lorbeere	Theriac [as antidote to poisons, especially on viper venom]	antidote	INT	ANTI
Piper longum L.	Piperaceae	SEED	28	Theriac oder Mithridat	langen Pfeffer	Theriac [as antidote to poisons, especially on viper venom]	antidote	INT	ANTI
Zingiber officinale Roscoe	Zingiberaceae	SUBT	28	Theriac oder Mithridat	Ingwer	Theriac [as antidote to poisons, especially on viper venom]	antidote	INT	ANTI
Coriandrum sativum L.	Apiaceae	HERB	29	Aqua Hungarica, Schlagwasser	Coriander	-	-	-	-
Rosmarinus officinalis L.	Lamiaceae	HERB	29	Aqua Hungarica, Schlagwasser	Rosmarin	-	-	-	-
-	ANIMAL	-	30	Scorpion-Oel	Scorpione	-	-	-	-
Olea europaea L.	Oleaceae	EXUD	30	Scorpion-Oel	Baumöl	-	-	-	-
-	ANIMAL	-	31	Sal. volatile-Cornu Cervi, Flüchtig. Hirschhorn-Salz	Cornu Cervi	Pestilenz	against plague	INT	NERV
-	ANIMAL	-	31	Sal. volatile-Cornu Cervi, Flüchtig. Hirschhorn-Salz	Cornu Cervi	Pestilenz	against plague	INT	RESP
-	mineral	-	31	Sal. volatile-Cornu Cervi, Flüchtig. Hirschhorn-Salz	Salz	Pestilenz	against plague	INT	NERV
-	mineral	-	31	Sal. volatile-Cornu Cervi, Flüchtig. Hirschhorn-Salz	Salz	Pestilenz	against plague	INT	RESP
-	tinctura	-	31	Sal. volatile-Cornu Cervi, Flüchtig. Hirschhorn-Salz	Sp. Vini	Pestilenz	against plague	INT	NERV
-	tinctura	-	31	Sal. volatile-Cornu Cervi, Flüchtig. Hirschhorn-Salz	Sp. Vini	Pestilenz	against plague	INT	RESP
-	mineral	-	31	Sal. volatile-Cornu Cervi, Flüchtig. Hirschhorn-Salz	Salz	Suchen	epidemics	INT	-
-	ANIMAL	-	31	Sal. volatile-Cornu Cervi, Flüchtig. Hirschhorn-Salz	Cornu Cervi	Suchen	epidemics	INT	-
-	tinctura	-	31	Sal. volatile-Cornu Cervi, Flüchtig. Hirschhorn-Salz	Sp. Vini	Suchen	epidemics	INT	-
-	ANIMAL	-	31	Sal. volatile-Cornu Cervi, Flüchtig. Hirschhorn-Salz	Cornu Cervi	trefflich Schweissstreibendes Mittel	excellent diaphoretic	INT	DIAPH
-	mineral	-	31	Sal. volatile-Cornu Cervi, Flüchtig. Hirschhorn-Salz	Salz	trefflich Schweissstreibendes Mittel	excellent diaphoretic	INT	DIAPH
-	tinctura	-	31	Sal. volatile-Cornu Cervi, Flüchtig. Hirschhorn-Salz	Sp. Vini	trefflich Schweissstreibendes Mittel	excellent diaphoretic	INT	DIAPH
-	ANIMAL	-	31	Sal. volatile-Cornu Cervi, Flüchtig. Hirschhorn-Salz	Cornu Cervi	Fiebern	fevers	INT	FEV
-	mineral	-	31	Sal. volatile-Cornu Cervi, Flüchtig. Hirschhorn-Salz	Salz	Fiebern	fevers	INT	FEV
-	tinctura	-	31	Sal. volatile-Cornu Cervi, Flüchtig. Hirschhorn-Salz	Sp. Vini	Fiebern	fevers	INT	FEV
-	ANIMAL	-	31	Sal. volatile-Cornu Cervi, Flüchtig. Hirschhorn-Salz	Cornu Cervi	Hauptschmerzen	headache	INT	NERV
-	mineral	-	31	Sal. volatile-Cornu Cervi, Flüchtig. Hirschhorn-Salz	Salz	Hauptschmerzen	headache	INT	NERV
-	tinctura	-	31	Sal. volatile-Cornu Cervi, Flüchtig. Hirschhorn-Salz	Sp. Vini	Hauptschmerzen	headache	INT	NERV
-	ANIMAL	-	31	Sal. volatile-Cornu Cervi, Flüchtig. Hirschhorn-Salz	Cornu Cervi	Steck und Schlag-Flüssen	prevents stroke	INT	NERV
-	mineral	-	31	Sal. volatile-Cornu Cervi, Flüchtig. Hirschhorn-Salz	Salz	Steck und Schlag-Flüssen	prevents stroke	INT	NERV
-	tinctura	-	31	Sal. volatile-Cornu Cervi, Flüchtig. Hirschhorn-Salz	Sp. Vini	Steck und Schlag-Flüssen	prevents stroke	INT	NERV
-	mineral	-	32	Schwarzenberger Heil- und Wundpflaster	Rubrick [as "Rubrica fabrilis (Rötel); bekannt war auch Siegelerde aus Striegau"]	flüssigen alten Schäden	healing old wounds	EXT	DERM
-	organic	-	32	Schwarzenberger Heil- und Wundpflaster	Wachs	flüssigen alten Schäden	healing old wounds	EXT	DERM
-	mineral	-	32	Schwarzenberger Heil- und Wundpflaster	Rubrick [as "Rubrica fabrilis (Rötel); bekannt war auch Siegelerde aus Striegau"]	in allen hitzigen Schäden	in all types of burns	EXT	DERM
-	organic	-	32	Schwarzenberger Heil- und Wundpflaster	Wachs	in allen hitzigen Schäden	in all types of burns	EXT	DERM
Cinnamomum camphora (L.) J.Presl	Lauraceae	OIL	32	Schwarzenberger Heil- und Wundpflaster	Campher	flüssigen alten Schäden	healing old wounds	EXT	DERM
Cinnamomum camphora (L.) J.Presl	Lauraceae	OIL	32	Schwarzenberger Heil- und Wundpflaster	Campher	in allen hitzigen Schäden	in all types of burns	EXT	DERM
Olea europaea L.	Oleaceae	EXUD	32	Schwarzenberger Heil- und Wundpflaster	Baumöl	flüssigen alten Schäden	healing old wounds	EXT	DERM
Olea europaea L.	Oleaceae	EXUD	32	Schwarzenberger Heil- und Wundpflaster	Baumöl	in allen hitzigen Schäden	in all types of burns	EXT	DERM
-	mineral	-	33	Nürnberger Salben	Rubrick [as "Rubrica fabrilis (Rötel); bekannt war auch Siegelerde aus Striegau"]	flüssigen alten Schäden	healing old wounds	EXT	DERM
-	organic	-	33	Nürnberger Salben	Wachs	flüssigen alten Schäden	healing old wounds	EXT	DERM
Cinnamomum camphora (L.) J.Presl	Lauraceae	OIL	33	Nürnberger Salben	Campher	flüssigen alten Schäden	healing old wounds	EXT	DERM
Olea europaea L.	Oleaceae	EXUD	33	Nürnberger Salben	Baumöl	flüssigen alten Schäden	healing old wounds	EXT	DERM
-	ANIMAL	-	34	Grüne Waldsalbe	Bock-Inselt [as tallow goat]	heilet alle Wunden	healing all wounds	EXT	DERM
-	organic	-	34	Grüne Waldsalbe	Wachs	heilet alle Wunden	healing all wounds	EXT	DERM
-	organic	-	34	Grüne Waldsalbe	Grünspan	heilet alle Wunden	healing all wounds	EXT	DERM
?	?	EXUD	34	Grüne Waldsalbe	Hartz [as resin]	heilet alle Wunden	healing all wounds	EXT	DERM
?	?	EXUD	34	Grüne Waldsalbe	Terpentin	heilet alle Wunden	healing all wounds	EXT	DERM
-	inorganic	-	35	Oleum Montis, Berg-Oel	Balsam Sulphuris	-	-	-	-
-	ANIMAL	-	35	Oleum Montis, Berg-Oel	Oleum Cornu Cervi	-	-	-	-
?	?	EXUD	35	Oleum Montis, Berg-Oel	Oleum Therebinth	-	-	-	-
Linum usitatissimum L.	Linaceae	OIL	35	Oleum Montis, Berg-Oel	Oleum Lini	-	-	-	-
-	ANIMAL	-	36	Franzosen-Oel, Oleum Cuajaci	Cornu Cervi	Franzosen	syphilis	INT	GYN
-	ANIMAL	-	36	Franzosen-Oel, Oleum Cuajaci	Cornu Cervi	Franzosen	syphilis	INT	ANDR
Guaiacum officinale L.	Zygophyllaceae	OIL	36	Franzosen-Oel, Oleum Cuajaci	Oleum Guajaci	Franzosen	syphilis	INT	ANDR
Guaiacum officinale L.	Zygophyllaceae	OIL	36	Franzosen-Oel, Oleum Cuajaci	Oleum Guajaci	Franzosen	syphilis	INT	GYN
Linum usitatissimum L.	Linaceae	OIL	36	Franzosen-Oel, Oleum Cuajaci	Oleum Lini	Franzosen	syphilis	INT	ANDR
Linum usitatissimum L.	Linaceae	OIL	36	Franzosen-Oel, Oleum Cuajaci	Oleum Lini	Franzosen	syphilis	INT	GYN
Achillea spp.	Asteraceae	HERB	37	guthe Kräuter-Thee	Schaafgarben	Blutreinigung	blood purification	INT	CARD
Achillea spp.	Asteraceae	HERB	37	guthe Kräuter-Thee	Schaafgarben	Lungenreinigung	cleansing lungs	INT	RESP
Achillea spp.	Asteraceae	HERB	37	guthe Kräuter-Thee	Schaafgarben	Brustreinigung	cleansing the upper respiratory tract	INT	RESP
Bellis perennis L.	Asteraceae	FLOW	37	guthe Kräuter-Thee	Gänseblümel	Blutreinigung	blood purification	INT	CARD
Bellis perennis L.	Asteraceae	FLOW	37	guthe Kräuter-Thee	Gänseblümel	Lungenreinigung	cleansing lungs	INT	RESP
Bellis perennis L.	Asteraceae	FLOW	37	guthe Kräuter-Thee	Gänseblümel	Brustreinigung	cleansing the upper respiratory tract	INT	RESP
Stachys officinalis (L.) Trevis = Betonica officinalis L.	Lamiaceae	FLOW	37	guthe Kräuter-Thee	Betonien-Blumen	Blutreinigung	blood purification	INT	CARD
Stachys officinalis (L.) Trevis = Betonica officinalis L.	Lamiaceae	FLOW	37	guthe Kräuter-Thee	Betonien-Blumen	Lungenreinigung	cleansing lungs	INT	RESP
Stachys officinalis (L.) Trevis = Betonica officinalis L.	Lamiaceae	FLOW	37	guthe Kräuter-Thee	Betonien-Blumen	Brustreinigung	cleansing the upper respiratory tract	INT	RESP
Cyanus segetum Hill. = Centaurea cyanus L.	Asteraceae	HERB	37	guthe Kräuter-Thee	Kornblumen	Blutreinigung	blood purification	INT	CARD
Cyanus segetum Hill. = Centaurea cyanus L.	Asteraceae	HERB	37	guthe Kräuter-Thee	Kornblumen	Lungenreinigung	cleansing lungs	INT	RESP
Cyanus segetum Hill. = Centaurea cyanus L.	Asteraceae	HERB	37	guthe Kräuter-Thee	Kornblumen	Brustreinigung	cleansing the upper respiratory tract	INT	RESP
Citrus ×aurantium L.	Rutaceae	FRU	37	guthe Kräuter-Thee	Pommeranzschaalen	Blutreinigung	blood purification	INT	CARD
Citrus ×aurantium L.	Rutaceae	FRU	37	guthe Kräuter-Thee	Pommeranzschaalen	Lungenreinigung	cleansing lungs	INT	RESP
Citrus ×aurantium L.	Rutaceae	FRU	37	guthe Kräuter-Thee	Pommeranzschaalen	Brustreinigung	cleansing the upper respiratory tract	INT	RESP
Citrus limon (L.) Osbeck	Rutaceae	FRU	37	guthe Kräuter-Thee	Citron	Blutreinigung	blood purification	INT	CARD
Citrus limon (L.) Osbeck	Rutaceae	FRU	37	guthe Kräuter-Thee	Citron	Lungenreinigung	cleansing lungs	INT	RESP
Citrus limon (L.) Osbeck	Rutaceae	FRU	37	guthe Kräuter-Thee	Citron	Brustreinigung	cleansing the upper respiratory tract	INT	RESP
Coriandrum sativum L.	Apiaceae	HERB	37	guthe Kräuter-Thee	Coriander	Blutreinigung	blood purification	INT	CARD
Coriandrum sativum L.	Apiaceae	HERB	37	guthe Kräuter-Thee	Coriander	Lungenreinigung	cleansing lungs	INT	RESP
Coriandrum sativum L.	Apiaceae	HERB	37	guthe Kräuter-Thee	Coriander	Brustreinigung	cleansing the upper respiratory tract	INT	RESP
Echium vulgare L.	Boraginaceae	LEAF	37	guthe Kräuter-Thee	Natterblätter	Blutreinigung	blood purification	INT	CARD
Echium vulgare L.	Boraginaceae	LEAF	37	guthe Kräuter-Thee	Natterblätter	Lungenreinigung	cleansing lungs	INT	RESP
Echium vulgare L.	Boraginaceae	LEAF	37	guthe Kräuter-Thee	Natterblätter	Brustreinigung	cleansing the upper respiratory tract	INT	RESP
Glycyrrhiza glabra L.	Fabaceae	HERB	37	guthe Kräuter-Thee	Süsseholz	Blutreinigung	blood purification	INT	CARD
Glycyrrhiza glabra L.	Fabaceae	HERB	37	guthe Kräuter-Thee	Süsseholz	Lungenreinigung	cleansing lungs	INT	RESP
Glycyrrhiza glabra L.	Fabaceae	HERB	37	guthe Kräuter-Thee	Süsseholz	Brustreinigung	cleansing the upper respiratory tract	INT	RESP
Guaiacum sanctum L. or G. officinale L.	Zygophyllaceae	WOOD	37	guthe Kräuter-Thee	Lignum Sanctum	Blutreinigung	blood purification	INT	CARD
Guaiacum sanctum L. or G. officinale L.	Zygophyllaceae	WOOD	37	guthe Kräuter-Thee	Lignum Sanctum	Lungenreinigung	cleansing lungs	INT	RESP
Guaiacum sanctum L. or G. officinale L.	Zygophyllaceae	WOOD	37	guthe Kräuter-Thee	Lignum Sanctum	Brustreinigung	cleansing the upper respiratory tract	INT	RESP
Hedysarum spp.	Fabaceae	HERB	37	guthe Kräuter-Thee	Süssen Klee	Blutreinigung	blood purification	INT	CARD
Hedysarum spp.	Fabaceae	HERB	37	guthe Kräuter-Thee	Süssen Klee	Lungenreinigung	cleansing lungs	INT	RESP
Hedysarum spp.	Fabaceae	HERB	37	guthe Kräuter-Thee	Süssen Klee	Brustreinigung	cleansing the upper respiratory tract	INT	RESP
Matricaria spp.	Asteraceae	HERB	37	guthe Kräuter-Thee	Camillen	Blutreinigung	blood purification	INT	CARD
Matricaria spp.	Asteraceae	HERB	37	guthe Kräuter-Thee	Camillen	Lungenreinigung	cleansing lungs	INT	RESP
Matricaria spp.	Asteraceae	HERB	37	guthe Kräuter-Thee	Camillen	Brustreinigung	cleansing the upper respiratory tract	INT	RESP
Ononis spinosa L.	Fabaceae	HERB	37	guthe Kräuter-Thee	Steinwurzel	Blutreinigung	blood purification	INT	CARD
Ononis spinosa L.	Fabaceae	HERB	37	guthe Kräuter-Thee	Steinwurzel	Lungenreinigung	cleansing lungs	INT	RESP
Ononis spinosa L.	Fabaceae	HERB	37	guthe Kräuter-Thee	Steinwurzel	Brustreinigung	cleansing the upper respiratory tract	INT	RESP
Pulicaria vulgaris Gaertn.	Asteraceae	HERB	37	guthe Kräuter-Thee	Cristinel-Kraut	Blutreinigung	blood purification	INT	CARD
Pulicaria vulgaris Gaertn.	Asteraceae	HERB	37	guthe Kräuter-Thee	Cristinel-Kraut	Lungenreinigung	cleansing lungs	INT	RESP
Pulicaria vulgaris Gaertn.	Asteraceae	HERB	37	guthe Kräuter-Thee	Cristinel-Kraut	Brustreinigung	cleansing the upper respiratory tract	INT	RESP
Pyrus sp.	Rosaceae	FRU	37	guthe Kräuter-Thee	Kragel [as the common name of the old pear variety Kragel Birne]	Blutreinigung	blood purification	INT	CARD
Pyrus sp.	Rosaceae	FRU	37	guthe Kräuter-Thee	Kragel [as the common name of the old pear variety Kragel Birne]	Lungenreinigung	cleansing lungs	INT	RESP
Pyrus sp.	Rosaceae	FRU	37	guthe Kräuter-Thee	Kragel [as the common name of the old pear variety Kragel Birne]	Brustreinigung	cleansing the upper respiratory tract	INT	RESP
Rosa spp.	Rosaceae	FLOW	37	guthe Kräuter-Thee	Rosenblätter	Blutreinigung	blood purification	INT	CARD
Rosa spp.	Rosaceae	FLOW	37	guthe Kräuter-Thee	Rosenblätter	Lungenreinigung	cleansing lungs	INT	RESP
Rosa spp.	Rosaceae	FLOW	37	guthe Kräuter-Thee	Rosenblätter	Brustreinigung	cleansing the upper respiratory tract	INT	RESP
Sassafras spp.	Lauraceae	HERB	37	guthe Kräuter-Thee	Sassafras	Blutreinigung	blood purification	INT	CARD
Sassafras spp.	Lauraceae	HERB	37	guthe Kräuter-Thee	Sassafras	Lungenreinigung	cleansing lungs	INT	RESP
Sassafras spp.	Lauraceae	HERB	37	guthe Kräuter-Thee	Sassafras	Brustreinigung	cleansing the upper respiratory tract	INT	RESP
Scabiosa spp.	Dipsacaceae	HERB	37	guthe Kräuter-Thee	Scabiosen	Blutreinigung	blood purification	INT	CARD
Scabiosa spp.	Dipsacaceae	HERB	37	guthe Kräuter-Thee	Scabiosen	Lungenreinigung	cleansing lungs	INT	RESP
Scabiosa spp.	Dipsacaceae	HERB	37	guthe Kräuter-Thee	Scabiosen	Brustreinigung	cleansing the upper respiratory tract	INT	RESP
Silene baccifera (L.) Roth = Cucubalus baccifer L.	Caryophyllaceae	HERB	37	guthe Kräuter-Thee	Taubenkropf	Blutreinigung	blood purification	INT	CARD
Silene baccifera (L.) Roth = Cucubalus baccifer L.	Caryophyllaceae	HERB	37	guthe Kräuter-Thee	Taubenkropf	Lungenreinigung	cleansing lungs	INT	RESP
Silene baccifera (L.) Roth = Cucubalus baccifer L.	Caryophyllaceae	HERB	37	guthe Kräuter-Thee	Taubenkropf	Brustreinigung	cleansing the upper respiratory tract	INT	RESP
Vaccinium vitis-idaea L.	Ericaceae	HERB	37	guthe Kräuter-Thee	Preusselbeeren-Kraut	Blutreinigung	blood purification	INT	CARD
Vaccinium vitis-idaea L.	Ericaceae	HERB	37	guthe Kräuter-Thee	Preusselbeeren-Kraut	Lungenreinigung	cleansing lungs	INT	RESP
Vaccinium vitis-idaea L.	Ericaceae	HERB	37	guthe Kräuter-Thee	Preusselbeeren-Kraut	Brustreinigung	cleansing the upper respiratory tract	INT	RESP
Veronica spp.	Plantaginaceae	HERB	37	guthe Kräuter-Thee	Ehrenpreis	Blutreinigung	blood purification	INT	CARD
Veronica spp.	Plantaginaceae	HERB	37	guthe Kräuter-Thee	Ehrenpreis	Lungenreinigung	cleansing lungs	INT	RESP
Veronica spp.	Plantaginaceae	HERB	37	guthe Kräuter-Thee	Ehrenpreis	Brustreinigung	cleansing the upper respiratory tract	INT	RESP
-	tinctura	-	38	Tinctur Bezoardica F. Grossmann Krummhübler Art.	Sp. Vini	-	-	INT	-
Actaea racemosa L. = Cimicifuga racemosa Nutt.	Ranunculaceae	SUBT	38	Tinctur Bezoardica F. Grossmann Krummhübler Art.	Radix Serpentariae	-	-	INT	-
Carlina acaulis L.	Asteraceae	SUBT	38	Tinctur Bezoardica F. Grossmann Krummhübler Art.	Radix Carlinae	-	-	INT	-
Cinnamomum camphora (L.) J.Presl	Lauraceae	OIL	38	Tinctur Bezoardica F. Grossmann Krummhübler Art.	Campher	-	-	INT	-
Curcuma zedoaria (Christm.) Roscoe	Zingiberaceae	SUBT	38	Tinctur Bezoardica F. Grossmann Krummhübler Art.	Radix Zedoar	-	-	INT	-
Dictamnus albus L.	Rutaceae	HERB	38	Tinctur Bezoardica F. Grossmann Krummhübler Art.	Radix Diptam alb.	-	-	INT	-
Petroselinum crispum (Mill.) Fuss.	Apiaceae	SUBT	38	Tinctur Bezoardica F. Grossmann Krummhübler Art.	Radix Petros[elini]	-	-	INT	-
Peucedanum ostruthium (L.) W.D.J. Koch = Imperatoria ostruthium L.	Apiaceae	SUBT	38	Tinctur Bezoardica F. Grossmann Krummhübler Art.	Radix Imperat.	-	-	INT	-
Pterocarpus santalinus L. fil.	Fabaceae	HERB	38	Tinctur Bezoardica F. Grossmann Krummhübler Art.	rothen Sandel	-	-	INT	-
-	inorganic	-	39	Tinctur Lunae, Tinktur von Silber	Silber	in bösen Wesen	against postpartum depression	INT	NERV
-	organic	-	39	Tinctur Lunae, Tinktur von Silber	Urine	in bösen Wesen	against postpartum depression	INT	NERV
-	tinctura	-	39	Tinctur Lunae, Tinktur von Silber	Sp. Vini	in bösen Wesen	against postpartum depression	INT	NERV
-	inorganic	-	39	Tinctur Lunae, Tinktur von Silber	Silber	Haupt-Krankheiten	brain disease	INT	NERV
-	organic	-	39	Tinctur Lunae, Tinktur von Silber	Urine	Haupt-Krankheiten	brain disease	INT	NERV
-	tinctura	-	39	Tinctur Lunae, Tinktur von Silber	Sp. Vini	Haupt-Krankheiten	brain disease	INT	NERV
-	organic	-	40	Sp. Tartari, Weinstein-Geist	Weinstein (tartar)	in der Gicht	against gout	INT	MUSK
-	organic	-	40	Sp. Tartari, Weinstein-Geist	Weinstein (tartar)	bey lahmen Gliedern	against lame limbs	INT	MUSK
-	organic	-	40	Sp. Tartari, Weinstein-Geist	Weinstein (tartar)	in Lähmung	against paralysis	INT	NERV
-	organic	-	40	Sp. Tartari, Weinstein-Geist	Weinstein (tartar)	in Scharbock	against scurvy	INT	MUSK
-	organic	-	40	Sp. Tartari, Weinstein-Geist	Weinstein (tartar)	Wassersucht	oedema	INT	CARD
-	organic	-	40	Sp. Tartari, Weinstein-Geist	Weinstein (tartar)	Räudigkeit der Haut	erythema	INT	DERM
-	organic	-	40	Sp. Tartari, Weinstein-Geist	Weinstein (tartar)	eröfnet Verstopfung des Eingeweides	removes intestinal obstruction	INT	GAST
-	organic	-	40	Sp. Tartari, Weinstein-Geist	Weinstein (tartar)	Krätze	scabies	INT	DERM
-	organic	-	40	Sp. Tartari, Weinstein-Geist	Weinstein (tartar)	Franzosen	syphilis	INT	ANDR
-	organic	-	40	Sp. Tartari, Weinstein-Geist	Weinstein (tartar)	Franzosen	syphilis	INT	GYN
-	organic	-	40	Sp. Tartari, Weinstein-Geist	Weinstein (tartar)	Windsucht	tympanites	INT	GAST
-	elixir	-	41	Liquor anod Michaeli	rothen Schlagwasser oder Englischen Balsam	-	-	-	-
-	inorganic	-	41	Liquor anod Michaeli	Sp. Nitri dulcis	-	-	-	-
-	inorganic	-	42	Sp. Salammoniaci anisat. Salmiac-Geist mit Anis	Kalck	Magen	against stomach problems	INT	GAST
-	inorganic	-	42	Sp. Salammoniaci anisat. Salmiac-Geist mit Anis	Kalck	Nieren	for kidneys	INT	URO
-	inorganic	-	42	Sp. Salammoniaci anisat. Salmiac-Geist mit Anis	Kalck	stärkt die Brust	strengthens breast	INT	RESP
Glycyrrhiza glabra L. (as salty liquorice)	Fabaceae	SUBT	42	Sp. Salammoniaci anisat. Salmiac-Geist mit Anis	Salmiac	Magen	against stomach problems	INT	GAST
Glycyrrhiza glabra L. (as salty liquorice)	Fabaceae	SUBT	42	Sp. Salammoniaci anisat. Salmiac-Geist mit Anis	Salmiac	Nieren	for kidneys	INT	URO
Glycyrrhiza glabra L. (as salty liquorice)	Fabaceae	SUBT	42	Sp. Salammoniaci anisat. Salmiac-Geist mit Anis	Salmiac	stärkt die Brust	strengthens breast	INT	RESP
Pimpinella anisum L.	Apiaceae	HERB	42	Sp. Salammoniaci anisat. Salmiac-Geist mit Anis	Anis	Magen	against stomach problems	INT	GAST
Pimpinella anisum L.	Apiaceae	HERB	42	Sp. Salammoniaci anisat. Salmiac-Geist mit Anis	Anis	Nieren	for kidneys	INT	URO
Pimpinella anisum L.	Apiaceae	HERB	42	Sp. Salammoniaci anisat. Salmiac-Geist mit Anis	Anis	stärkt die Brust	strengthens breast	INT	RESP
-	tinctura	-	43	Unächt. Recept zur Ess. dulcis	Spiritus abgezogen von Englisch Balsam oder vom rothen Schlagwasser	-	-	-	-
Pterocarpus santalinus L. fil.	Fabaceae	HERB	43	Unächt. Recept zur Ess. dulcis	rothen Sandel	-	-	-	-
-	tinctura	-	44	Tinct. Benzoes	Sp. Vini	vor die Brust	for breast	INT	RESP
-	tinctura	-	44	Tinct. Benzoes	Sp. Vini	vor die Brust	for breast	EXT	OTH
Styrax spp.	Styracaceae	EXUD	44	Tinct. Benzoes	Gummi Benzoe	vor die Brust	for breast	INT	RESP
Styrax spp.	Styracaceae	EXUD	44	Tinct. Benzoes	Gummi Benzoe	vor die Brust	for breast	EXT	OTH
Rosa spp.	Rosaceae	FLOW	45	Tinctura Rosarum, Rosen-Tinctur	Rosenblätter	kühlet und stärket das Herz	strengthens heart	INT	CARD
Rosa spp.	Rosaceae	FLOW	45	Tinctura Rosarum, Rosen-Tinctur	Rosenblätter	stärket die Leber	strengthens liver	INT	GAST
Rosa spp.	Rosaceae	FLOW	45	Tinctura Rosarum, Rosen-Tinctur	Rosenblätter	stärket den Magen	strengthens stomach	INT	GAST
Gentiana spp.	Gentianaceae	SUBT	46	Ess. Gentiana, Enzian-Wurzel-Essenz	Enzian-Wurzel	allen 3 und 4 tägigten Fiebern	in all three and four days of fever	INT	FEV
Gentiana spp.	Gentianaceae	SUBT	46	Ess. Gentiana, Enzian-Wurzel-Essenz	Enzian-Wurzel	in Schwachheit des Magens	in weakness of stomach	INT	GAST
